# Supplementary material for: Hypoxic Incubation Conditions for Optimized Manufacture of Tenocyte-Based Active Pharmaceutical Ingredients of Homologous Standardized Transplant Products in Tendon Regenerative Medicine
Source: Cells. 2021 Oct 25;10(11):2872. doi: 10.3390/cells10112872 (PMC8616528; doi:10.3390/cells10112872)
Supplement: Supplementary file 1 [file cells-10-02872-s001.zip]

Archive with 3 entries (3 files):
- Supplementary Materials/Process Parameters.pdf
- Supplementary Materials/Spreadsheet S1.xlsx
- Supplementary Materials/Supplementary Materials.pdf
